# Supplementary material for: Targeted RNAseq assay incorporating unique molecular identifiers for improved quantification of gene expression signatures and transcribed mutation fraction in fixed tumor samples
Source: BMC Cancer. 2021 Feb 4;21:114. doi: 10.1186/s12885-021-07814-8 (PMC7860187; doi:10.1186/s12885-021-07814-8)
Supplement: Supplementary file 5 — Additional File 5: Table S1. List of genes included in SET4 assay. Table S2. Pairwise comparison of reproducibility (difference between replicates) between protocols. Table S3. Wilcoxon paired test and Levene’s test for concordance measures from comparison between FF and FFPE of individual gene measurements. Table S4. Concordance analysis of two BC signatures, and all the transcripts, between wtRNAseq and targeted RNAseq. Table S5. Wilcoxon paired test and Levene’s test for concordance measures from comparison between wtRNAseq and targeted RNAseq of individual gene measurements. Table S6. Summary statistics for allele fraction (AF). Table S7. Wilcoxon test for allele fraction (AF) comparison between FF and FFPE. [file 12885_2021_7814_MOESM5_ESM.xlsx]

## Sheet: Table S1
List of genes included in SET4 assay
Gene name	Role
NAT1	SETER/PR & PI3Kges indices
ABAT	SETER/PR index
ADCY1	SETER/PR index
AZGP1	SETER/PR index
CA12	SETER/PR index
CD2	SETER/PR index
CD3D	SETER/PR index
DNAJC12	SETER/PR index
ESR1	SETER/PR index
KCNE4	SETER/PR index
MAPT	SETER/PR index
MRPS30	SETER/PR index
NPY1R	SETER/PR index
PDZK1	SETER/PR index
QDPR	SETER/PR index
SCUBE2	SETER/PR index
SLC39A6	SETER/PR index
STC2	SETER/PR index
AK2	Reference gene
APPBP2	Reference gene
ATP5J2	Reference gene
DARS	Reference gene
LDHA	Reference gene
TRIM2	Reference gene
UBE2Z	Reference gene
UGP2	Reference gene
VDAC2	Reference gene
WIPF2	Reference gene
C4A	PI3Kges index
CFB	PI3Kges index
CST4	PI3Kges index
EHF	PI3Kges index
KRT7	PI3Kges index
LTF	PI3Kges index
MUC1	PI3Kges index
PDZK1IP1	PI3Kges index
TMPRSS3	PI3Kges index
AURKA	Other transcript
ERBB2	Other transcript
FGFR1	Other transcript
PGR	Other transcript
AKT1	Mutation hotspot
ERBB2_Mut	Mutation hotspot
ESR1_Mut	Mutation hotspot
PIK3CA_Mut1	Mutation hotspot
PIK3CA_Mut2	Mutation hotspot
PTEN	Mutation hotspot

## Sheet: Table S2
Pairwise comparison of reproducibility (difference between replicates) between protocols
Nemenyi's test of multiple comparisons
Type	Comparison (protocol_count vs protocol_count)	Signature or gene expression
		SET ER/PR		PIK3CA		Gene expression
		Mean rank difference*	P-val	Mean rank difference*	P-val	Mean rank difference*	P-val
FF	NEW_reads vs OLD_reads	-1.41667	0.944503	-1.25	0.956519	-118.275	4.47121e-07
	NEW_UMIs vs OLD_reads	-4.41667	0.574694	-1.66667	0.924022	-157.265	8.55227e-12
	NEW_UMIs vs NEW_reads	-3	0.68141	-0.416667	0.992617	-38.9907	0.0855902
FFPE	NEW_reads vs OLD_reads	-14.1667	0.00284246	-4.41667	0.559865	-298.895	0
	NEW_UMIs vs OLD_reads	-14.3333	0.00248008	-5.83333	0.364135	-306.318	0
	NEW_UMIs vs NEW_reads	-0.166667	0.999173	-1.41667	0.941956	-7.42284	0.939483
The combination of protocol (NEW vs OLD) and data summarization of mapped counts (UMI groups vs reads)
* negative difference means higher reproducibility for first protocol in comparison

## Sheet: Table S3
Wilcoxon paired test and Levene's test for concordance measures from comparison between FF and FFPE of individual gene measurements
Comparison of NEW_UMIs vs OLD_reads for every gene measurement
Measure	Median of difference * in medians*	P-value	Levene's p-value
CCC	0.0837023	8.37296e-05	0.302995
Rho	0.0819445	2.98023e-08	0.00126172
Bias	0.00605643	0.530322	0.880263
Scale	0.0921899	0.00546524	0.0210439
Location	-0.0879374	0.268672	0.577646
* positive difference means higher value for NEW_UMIs protocol

## Sheet: Table S4
Concordance analysis of two BC signatures, and all the transcripts, between wtRNAseq and targeted RNAseq
Type	Signature	Protocol	CCC	CCC lowCI	CCC highCI	Rho	Bias	Scale	Location
FF	PIK3CA	OLD_reads	0.892451	0.752414	0.955302	0.981198	0.909552	1.24057	-0.390172
		NEW_UMIs	0.664541	0.405722	0.824697	0.976117	0.680801	1.01862	-0.968182
	SET_ERPR	OLD_reads	0.44906	0.198078	0.644781	0.969327	0.46327	1.03494	1.52183
		NEW_UMIs	0.905667	0.777773	0.961549	0.987441	0.917187	1.07772	0.418302
	Gene Expression	OLD_reads	0.684541	-	-	0.94654	0.703958	1.01139	0.711378
		NEW_UMIs	0.639205	-	-	0.979393	0.653389	1.076	-0.0761999
FFPE	PIK3CA	OLD_reads	0.865383	0.661343	0.950176	0.944789	0.915953	0.862072	-0.401809
		NEW_UMIs	0.552384	0.29441	0.735325	0.987925	0.559136	0.922013	-1.25314
	SET_ERPR	OLD_reads	0.482598	0.202439	0.689738	0.915443	0.527174	0.838683	1.3277
		NEW_UMIs	0.952886	0.881482	0.98169	0.993302	0.959311	0.96873	-0.289516
	Gene Expression	OLD_reads	0.686631	-	-	0.933549	0.766397	0.840295	0.352202
		NEW_UMIs	0.825356	-	-	0.986235	0.841068	0.987135	-0.178403
Gene Expression refers to individual gene measurements. Values in the table are medians over all genes.
* bold font indicate higher value for given signature

## Sheet: Table S5
Wilcoxon paired test and Levene's test for concordance measures from comparison between wtRNAseq and targeted RNAseq of individual gene measurements
Comparison of NEW_UMIs vs OLD_reads for every gene measurement
Type	Measure	Median of difference* in medians*	Wilcoxon p-value	Levene's p-value
FF	CCC	-0.0166983	0.840783	0.879245
	Rho	0.0367844	0.000109777	0.705885
	Bias	-0.0508488	0.578061	0.996515
	Scale	-0.064108	0.373506	0.00173379
	Location	-0.476139	0.116685	0.372932
FFPE	CCC	0.0680784	0.148152	0.830773
	Rho	0.055296	9.53674e-06	0.272293
	Bias	0.0291882	0.530322	0.91254
	Scale	0.0880284	0.210857	0.00222591
	Location	-0.754384	0.00059849	0.579764
* positive difference means higher value for NEW_UMIs protocol

## Sheet: Table S6
Summary statistics for allele fraction (AF)
Mutation	Protocol	Type	N	Med	Mean	SD	CV	Min	Max
PIK3CA E545K	wtRNA-seq	FF	2	0.63675	0.63675	0.101187	0.158912	0.5652	0.7083
	wtRNA-seq	FFPE	6	0.49075	0.534883	0.118413	0.221381	0.4063	0.7317
	OLD_reads	FF	3	0.8247	0.8211	0.067572	0.0822944	0.7518	0.8868
	OLD_reads	FFPE	14	0.57585	0.567743	0.274081	0.482755	0.0565	0.9107
	NEW_reads	FF	2	0.67	0.67	0	0	0.67	0.67
	NEW_reads	FFPE	6	0.5336	0.534383	0.0109366	0.0204659	0.5215	0.5523
	NEW_UMIs	FF	2	0.6693	0.6693	0.000141421	0.000211297	0.6692	0.6694
	NEW_UMIs	FFPE	6	0.5342	0.532867	0.0106111	0.0199132	0.5207	0.547
PIK3CA H1047R	wtRNA-seq	FF	2	0.30995	0.30995	0.105571	0.340607	0.2353	0.3846
	wtRNA-seq	FFPE	6	0.278	0.2739	0.0622473	0.227263	0.1667	0.35
	OLD_reads	FF	3	0.2554	0.2524	0.0169009	0.0669607	0.2342	0.2676
	OLD_reads	FFPE	13	0.1853	0.190423	0.148089	0.777685	0.0362	0.4498
	NEW_reads	FF	2	0.27	0.27	0.0141421	0.0523783	0.26	0.28
	NEW_reads	FFPE	6	0.1671	0.173717	0.0206647	0.118956	0.1515	0.2086
	NEW_UMIs	FF	2	0.2733	0.2733	0.0193747	0.0708918	0.2596	0.287
	NEW_UMIs	FFPE	6	0.17055	0.170783	0.0149708	0.0876598	0.149	0.1892

## Sheet: Table S7
Wilcoxon test for allele fraction (AF) comparison between FF and FFPE
FF - FFPE
Mutation	Protocol	Mean rank difference	P-val
PIK3CA E545K	wtRNA-seq	0.09185	0.428571
	OLD_reads	0.22075	0.120588
	NEW_reads	0.137442	0.065133
	NEW_UMIs	0.1351	0.0714286
PIK3CA H1047R	wtRNA-seq	0.0516	0.857143
	OLD_reads	0.0709	0.189286
	NEW_reads	0.09745	0.0714286
	NEW_UMIs	0.1006	0.0714286
* positive difference means higher AF in FF
